# Supplementary material for: Cisplatin Relocalizes RNA Binding Protein HuR and Enhances the Oncolytic Activity of E4orf6 Deleted Adenovirus
Source: Cancers (Basel). 2020 Mar 27;12(4):809. doi: 10.3390/cancers12040809 (PMC7226092; doi:10.3390/cancers12040809)
Supplement: Supplementary file 1 [file cancers-12-00809-s001.zip]

Archive with 2 entries (2 files):
- cancers-724145.supp.docx
- cancers-724145.non-published materials.pdf
